# Supplementary material for: Anti-Candidal Activity of the Parasitic Plant Orobanche crenata Forssk
Source: Antibiotics (Basel). 2021 Nov 9;10(11):1373. doi: 10.3390/antibiotics10111373 (PMC8615231; doi:10.3390/antibiotics10111373)
Supplement: Supplementary file 1 [file antibiotics-10-01373-s001.zip]

Archive with 1 entries (1 files):
- antibiotics-1461296-supplementary.pdf
